# Supplementary material for: The Theoretical Framework of the Clinical Pilates Exercise Method in Managing Non-Specific Chronic Low Back Pain: A Narrative Review
Source: Biology (Basel). 2021 Oct 25;10(11):1096. doi: 10.3390/biology10111096 (PMC8615180; doi:10.3390/biology10111096)
Supplement: Supplementary file 1 [file biology-10-01096-s001.zip]

Archive with 5 entries (3 files):
- biology-1420865-supplementary-revised 10.26/
- biology-1420865-supplementary-revised 10.26/Supp files/
- biology-1420865-supplementary-revised 10.26/Supp files/Supplementary file 1 List of non Clinical Pilates studies search yield.pdf
- biology-1420865-supplementary-revised 10.26/Supp files/Supplementary file 2 Included studies tables.pdf
- biology-1420865-supplementary-revised 10.26/Supp files/Supplementary file 3 Figure S1-3 Directional preference Ax algorithm.pdf
